# Supplementary material for: Performance of a parasitic plant and its effects on hosts depends on the interactions between parasite seed family and host species
Source: AoB Plants. 2022 Dec 15;15(2):plac063. doi: 10.1093/aobpla/plac063 (PMC9893871; doi:10.1093/aobpla/plac063)
Supplement: plac063_suppl_Supplementary_Data [file plac063_suppl_supplementary_data.xlsx]

## Sheet: Data
HostSp	ParFamily	Biomass	Height	HeightVeg	BranchNum	BranchLen	NumInter	5Inter	FlowerDate	FlowerTotal	FlowerMain	FlowerLength	FruitDiam	Chloro	LonLeafLen	LonLeafWid	Leaf2	Leaf4	Host.biomass
Dac	1	745	39	30	1	39	7	12	48	13	13	20	12	30.7764	45	10	20	53	4.67
Dac	1	830	46	38	1	46	10	12	48	12	12	20	14	25.8004	53	13	16	48	4.57
Dac	1	900	34	24	3	52	9	11	46	17	12	21	13	17.3477	53	13	14	52	3.68
Dac	1	474	34	26	1	34	8	10	48	6	6	19	15	26.7636	33	12	10	35	4.96
Dac	1	635	34	26	1	34	9	10	48	10	10	18	14	23.6917	50	12	9	42	5.26
Dac	1	243	25	20	1	25	8	9	50	5	5	20	12	16.6528	46	8	9	26	7.82
Dac	1	436	31	25	1	31	9	9	46	7	7	20	14	17.2477	44	10	17	38	7.37
Dac	1	897	40	28	1	40	8	9	46	13	13	20	15	45.4307	58	15	13	43	4.53
Dac	4	518	31	22	1	31	7	15	46	9	9	20	14	18.1569	47	14	14	38	4.51
Dac	4	412	40	30.5	1	40	9	10	50	8	8	20	11	14.8283	34	8	10	27	4.65
Dac	4	559	40	31	2	47	12	8	52	11	10	20	13	25.0885	41	11	13	43	3.68
Dac	4	671	40	30	1	40	10	8	54	10	10	20	13	27.6195	43	11	9	34	4.79
Dac	4	754	43	32	1	43	10	8	54	12	12	18	13	24.8532	53	12	9	31	5.5
Dac	4	229	30	24	1	30	10	7	54	5	5	19	8	22.1076	37	7	9	20	7.62
Dac	4	460	31	23.5	2	34	10	6.5	50	9	9	21	10	22.7805	39	10	11	30	4.22
Dac	4	769	36	26	4	61	11	5	54	16	9	20	11	30.1325	50	13	8	28	5.04
Dac	2	784	44	33	3	56	8	14	45	12	11	20	14	17.2477	45	15	17	44	4.95
Dac	2	234	27	23	1	27	9	10	48	4	4	19	14	18.5675	38	9	13	34	9.12
Dac	2	447	32	24	1	32	8	9	52	9	9	21	11	17.1479	45	12	10	28	6.49
Dac	2	321	29	24	1	29	9	8	48	4	4	21	15	19.9296	41	11	16	33	6.79
Dac	2	453	36	28	1	36	10	7	42	9	9	20	12	17.448	50	11	13	43	7.25
Dac	2	660	37	27	1	27	10	7	48	12	12	20	16	27.4965	52	12	14	36	6.69
Dac	2	155	22	19	1	22	10	6	52	3	3	19	12	20.3572	23	6	9	24	7.2
Dac	2	519	33	21	1	33	9	6	50	11	11	20	11	25.9199	45	13	4	32	5.84
Dac	3	1090	34	28	7	77	7	28	54	15	7	20	14	38.2715	53	15	15	50	5.63
Dac	3	1042	46	36	4	66	11	10	52	15	11	20	16	19.8233	55	12	10	37	5.64
Dac	3	358	29	24	1	29	8	9	52	7	7	18	11	21.0061	38	8	7	21	4.72
Dac	3	1221	50	39	2	55	12	9	54	14	13	19	15	22.5552	55	13	11	40	5.37
Dac	3	649	42	34	1	42	12	8	54	8	8	20	14	13.5417	45	11	10	35	4.7
Dac	3	526	40	33	1	40	12	7	54	9	9	20	14	17.3477	35	10	8	31	4.47
Dac	3	702	41	33	1	41	13	7	48	9	9	20	16	16.1639	45	10	11	34	6.07
Dac	3	1051	45	33	1	45	11	7	54	15	15	19	15	26.8851	47	13	11	42	3.36
Dac	7	376	29	23	1	29	7	16	43	7	7	19	14	17.7503	30	10	12	32	6.57
Dac	7	316	28	22	1	28	7	12	48	7	7	19	12	18.7743	32	10	10	26	9.14
Dac	7	790	39	31	3	53	8	12	52	10	7	20	17	16.6528	47	14	9	30	4.19
Dac	7	264	29	24	1	29	8	10	50	5	5	20	12	26.1597	34	12	11	16	4.09
Dac	7	820	39	29	1	39	8	10	50	11	11	19	15	16.7513	48	15	11	41	5.58
Dac	7	165	21	17	1	21	8	9.5	48	3	3	19	12	16.9491	21	7	12	19	6.42
Dac	7	184	24	18	1	24	9	7	50	5	5	20	8	19.2957	26	9	6	12	6.52
Dac	7	67	15	13	1	15	8	6	50	2	2	18	9	20.7888	17	5	7	16	7.58
Dac	8	268	31	26	1	31	9	10	52	6	6	18	11	29.6219	30	7	5	21	6.67
Dac	8	574	37	29	1	37	9	10	50	10	10	19	11	31.9511	40	10	8	26	4.08
Dac	8	578	37	26	2	42	8	9	48	9	8	19	12	30.7764	44	15	11	32	5.15
Dac	8	675	38	31	1	38	10	9	50	9	9	20	14	17.7503	48	11	10	25	4.34
Dac	8	76	20	18	1	20	8	7	62	2	2	18	6	22.4429	22	5	4	10	5.22
Dac	8	252	25	20	1	25	9	7	54	5	5	19	11	22.7805	27	9	5	16	4.1
Dac	8	282	31	27	1	31	10	6	54	7	7	20	10	21.8853	33	8	7	20	5.72
Dac	5	711	37	28	3	49	7	16	41	14	12	19	15	20.1429	37	13	16	42	4.4
Dac	5	308	33	27	1	33	7	15	42	6	6	19	13	20.3572	38	13	12	34	5.66
Dac	5	672	35	26	3	52	8	11	43	7	7	19	15	22.7805	40	12	18	45	3.83
Dac	5	63	14	13	1	14	8	9	48	2	2	16	10	29.4949	27	8	11	27	6.28
Dac	5	601	36	27	1	42	8	9	45	10	9	19	15	21.1151	39	14	11	24	4.96
Dac	5	278	27	23	1	27	9	8	50	4	4	18	13	14.9221	31	10	9	28	4.77
Dac	5	926	35	24	1	35	8	8	41	13	13	19	14	16.4565	47	15	16	38	3.75
Dac	5	148	22	19	1	22	8	7	46	4	4	19	5	23.0068	25	10	12	27	7.07
Dac	6	793	44	36	1	44	10	11	50	8	8	20	15	32.3472	50	11	14	38	5.17
Dac	6	1188	45	35	3	67	9	11	43	14	11	18	16	27.2512	52	16	11	46	5.55
Dac	6	579	37	22	1	37	8	10	43	8	8	20	12	24.2693	43	17	15	45	4.93
Dac	6	1196	41	27	4	71	9	8	46	18	13	19	17	27.3737	54	13	12	47	4.67
Dac	6	1238	53	30	2	65	9	8	43	14	13	18	16	27.0069	58	14	20	51	3.87
Dac	6	311	27	23	1	27	9	7	50	4	4	20	14	31.1657	37	9	8	21	5.52
Dac	6	396	32	24	1	32	9	7	45	6	6	18	12	15.1104	41	14	20	39	6.3
Dac	6	919	40	28	3	53	9	5	48	11	9	19	15	40.7412	50	15	14	31	10.27
Lol	1	1676	40	28	5	86	8	11	48	29	16	20	13	35.1827	61	20	8	41	3.54
Lol	1	615	34	26	1	34	10	10	52	12	12	19	10	22.6677	47	12	7	31	3.29
Lol	1	926	37	29	3	51	11	9	52	17	13	20	11	42.6785	55	12	10	38	1.95
Lol	1	366	22	17	2	26	9	7	50	9	8	18	9	24.2693	47	18	5	30	3.18
Lol	1	681	35	24	1	35	12	7	50	12	12	20	16	33.5489	47	14	17	28	3.68
Lol	1	1045	43	28	2	49	8	7	48	22	21	19	12	44.5043	57	18	9	39	3.95
Lol	4	1415	47	35	3	65	8	15	46	21	17	20	14	33.954	66	17	12	49	2.05
Lol	4	1500	44	32	7	110	10	8.5	50	32	15	19	12	22.6677	60	14	14	43	2.29
Lol	4	997	36	22.5	7	64	8	8	52	18	13	20	16	32.4797	55	13	13	47	5.18
Lol	4	1402	40	26	2	48	9	8	48	20	18	20	14	36.1524	55	15	15	46	3.22
Lol	4	1168	40	25	1	62	9	7	52	23	17	20	16	42.0779	57	16	6	27	3.25
Lol	4	1178	52	37	1	52	11	7	52	11	11	21	13	39.1349	70	16	7	42	3.58
Lol	4	1616	41	28	5	98	8	7	43	31	19	19	13	29.1153	60	18	10	45	3.53
Lol	4	1015	45	29	1	45	9	6	48	15	15	20	15	39.7155	55	17	10	36	3.09
Lol	2	613	38	25	1	25	7	10	50	10	10	20	14	33.5489	57	16	10	32	2.61
Lol	2	517	41	33	1	41	11	9	50	10	10	22	7	27.9901	40	8	6	21	4.23
Lol	2	910	38	24	2	43	8	9	46	14	13	19	15	31.9511	56	17	18	46	2.41
Lol	2	934	36	26	1	36	8	9	52	14	14	20	15	36.9933	60	16	10	23	3.19
Lol	2	1618	40	31	1	98	9	9	46	31	16	20	16	31.8196	73	15	11	41	2.39
Lol	2	1744	55	33	2	62	8	9	46	21	18	20	16	27.9901	65	21	8	41	3.3
Lol	2	594	33	25	1	33	9	7	50	11	11	18	15	28.2384	50	15	12	30	3.14
Lol	2	1282	39	23	2	44	9	5	48	18	17	20	17	28.3629	60	17	13	40	2.98
Lol	3	1506	50	38	7	96	10	13	46	28	14	20	11	27.1289	52	12	9	32	2.08
Lol	3	442	40	32	1	40	10	10	50	7	7	18	8	25.0885	40	10	8	23	1.84
Lol	3	538	41	33	1	41	12	9	54	9	9	20	11	17.1479	37	11	12	26	2.66
Lol	3	995	49	40	2	59	12	9	54	13	11	22	17	25.6811	55	13	7	37	2.18
Lol	3	951	42	32	3	51	11	7	49	11	10	20	15	28.9893	45	15	11	38	2.65
Lol	3	692	37	29	1	37	12	6	50	10	10	20	12	20.4647	44	10	7	22	2.74
Lol	3	817	42	32	1	42	12	6	50	10	10	19	16	19.4007	47	13	10	31	2.81
Lol	3	1515	51	38	5	94	12	5	50	21	12	21	13	30.5181	56	11	13	32	2.23
Lol	7	1216	41	30	5	88	8	10	46	24	11	20	13	29.2416	55	16	9	43	2.37
Lol	7	1243	45	35	5	85	9	10	48	27	14	20	12	24.7359	55	15	15	42	1.8
Lol	7	1265	35	27	6	94	8	10	46	23	10	19	15	32.0829	55	17	7	37	1.47
Lol	7	617	33	25	3	55	8	9	52	15	9	19	11	36.8525	40	11	9	22	2.96
Lol	7	727	39	29	1	39	8	9	48	10	10	19	14	31.4265	50	16	7	32	2.45
Lol	7	1086	41	33	4	67	9	8	48	21	12	19	13	16.5545	50	15	11	36	3.41
Lol	7	205	23	18	1	23	8	7	52	6	6	20	11	30.2608	25	7	3	12	4.9
Lol	7	440	28	23	1	28	9	7	52	7	7	21	12	22.2191	37	12	7	15	3.58
Lol	8	619	35	27	3	46	8	11	46	13	11	18	11	36.0131	35	15	8	27	3.58
Lol	8	286	31	25	1	31	9	10	56	7	7	21	11	28.2384	35	9	4	12	3.65
Lol	8	146	20	17	2	33	7	8	59	5	4	17	7	20.7888	20	6	2	8	6.41
Lol	8	350	20	15	1	20	7	8	46	7	7	20	11	24.7359	30	10	7	21	5.86
Lol	8	784	35	25	3	46	8	8	48	16	13	20	15	33.2801	50	15	7	26	2.88
Lol	8	827	37	26	3	50	9	7	46	15	13	20	12	36.712	50	12	10	25	2.27
Lol	8	469	32	26	1	32	10	6	56	10	10	20	14	38.1285	38	12	5	15	4.53
Lol	8	445	33	26	1	33	10	5	56	9	9	20	14	20.4647	40	9	7	17	4.29
Lol	5	544	29	22	1	29	7	13	48	7	7	19	14	33.2801	40	13	10	20	3.97
Lol	5	1439	45	32	3	75	8	11	45	20	13	20	15	44.3508	42	19	11	35	2.3
Lol	5	1616	37	25	4	101	8	11	42	30	14	19	14	23.922	50	20	11	45	1.98
Lol	5	673	30	21	1	30	7	10	45	10	10	20	14	27.4965	40	15	11	29	3.18
Lol	5	847	38	28	3	58	8	10	41	13	11	22	15	30.3893	35	15	10	25	2.62
Lol	5	1220	43	33	4	86	9	10	48	28	14	19	11	29.3681	53	18	10	32	2.74
Lol	5	694	32	21	1	32	8	7	43	13	13	18	14	38.1285	50	14	11	41	2.45
Lol	5	852	31	24	3	41	9	7	43	11	9	19	15	30.5181	47	15	13	30	2.61
Lol	6	1089	41	26	2	54	7	14	46	18	13	19	13	32.4797	60	21	11	37	3.02
Lol	6	1232	45	36	3	71	9	8	46	28	14	20	16	34.4976	61	15	11	35	2.55
Lol	6	1442	39	27	4	74	9	7	45	26	17	20	15	28.6127	59	17	14	52	2.29
Lol	6	1593	38	26	5	95	9	7	42	24	15	20	16	32.6125	50	16	20	51	1.82
Lol	6	2136	44	30	7	120	9	7	42	36	18	20	14	33.4144	48	12	14	57	3.6
Lol	6	733	35	27	3	47	9	6	48	14	12	20	13	21.3339	45	16	10	33	1.74
Lol	6	1052	38	25	3	59	9	6	41	13	10	20	16	29.9534	56	13	14	47	2.06
Lol	6	1490	39	29	7	91	9	6	42	24	14	19	14	25.6811	50	15	17	48	1.61
Med	1	332	29	23	1	29	8	13	48	5	5	20	13	41.6301	42	10	11	35	3.07
Med	1	725	37	27	1	37	8	12	48	15	15	20	14	45.7415	51	16	11	28	3.42
Med	1	615	37	27	1	37	8	10	49	9	9	20	14	57.4228	45	13	9	31	3.99
Med	1	642	30	24	1	30	8	10	45	9	9	19	14	50.6868	45	15	12	41	2.1
Med	1	874	29	22	1	29	8	9	46	9	9	18	18	59.3453	47	15	13	35	4.1
Med	1	1027	35	26	1	35	8	9	46	12	12	20	15	57.4228	53	15	10	25	2.91
Med	1	166	23	19	1	23	8	7	50	4	4	19	10	30.2608	27	8	11	28	1.92
Med	1	1139	32	22	1	32	8	7	45	10	10	18	16	53.8365	47	18	8	34	5.81
Med	4	526	35	28	1	35	10	10	48	7	7	20	14	32.8788	45	10	13	32	3.22
Med	4	630	42	33	1	42	10	10	54	10	10	19	13	37.5589	50	12	8	27	3
Med	4	853	39	24	1	39	8	9	46	11	11	20	15	56.7312	55	15	13	40	2.69
Med	4	464	36	28	1	36	10	7	48	9	9	20	14	45.586	42	10	8	26	2.88
Med	4	54	11	10	1	11	9	6		0	0			22.4429	21	5	6	21	2.51
Med	4	203	31	27	1	31	10	6	50	5	5	20	6	32.3472	40	8	8	15	3.21
Med	4	403	33	27	1	33	11	6	50	5	5	19	11	38.2715	34	8	5	21	3.68
Med	2	455	38	33	1	38	11	9	52	7	7	21	8	27.9901	36	9	7	20	2.91
Med	2	615	38	31	1	38	9	9	52	9	9	20	12	45.1209	47	11	5	20	2.91
Med	2	494	35	28	1	35	9	8	52	9	9	21	10	43.8917	41	12	6	21	3.13
Med	2	236	20	15	1	20	8	7	52	7	7	20	10	42.9803	35	10	8	19	2.18
Med	2	510	35	25	1	35	9	7	52	12	12	20	12	43.4349	37	12	8	27	2.63
Med	2	901	35	25	1	35	9	7	52	13	13	21	16	51.3424	52	17	9	30	2.72
Med	2	235	20	15	1	20	9	6	52	7	7	19	10	26.28	32	10	11	25	4.2
Med	2	367	25	18	1	25	9	6	50	10	10	20	6	46.2096	46	11	11	28	3.1
Med	3	2105	46	36	3	59	11	10	48	18	14	22	20	45.586	60	11	11	37	3.95
Med	3	1167	40	32	5	70	11	9	50	19	10	21	13	22.2191	48	12	10	37	3.44
Med	3	1250	47	38	1	47	12	9	50	11	11	21	14	54.5111	60	18	11	37	2.75
Med	3	1422	47	36	5	74	11	9	48	17	11	19	15	22.1076	55	13	10	41	2.43
Med	3	840	52	44	1	52	12	8	57	12	12	20	12	46.9947	47	14	8	24	3.76
Med	3	950	44	34	1	44	12	8	54	13	13	21	13	46.6799	48	13	9	25	2.62
Med	3	1154	38	29	3	48	10	8	48	13	11	20	14	47.9451	48	16	10	32	1.4
Med	3	1030	40	32	1	40	13	7	54	11	11	18	11	38.4148	55	12	6	29	4.4
Med	7	217	31	29	1	31	7	18	48	3	3	17	13	28.9893	43	10	6	17	4.43
Med	7	993	44	35	2	49	8	14	52	13	11	20	7	46.8372	58	18	10	29	4.42
Med	7	267	23	20	1	23	7	13	48	3	3	19	14	38.1285	30	8	6	16	4.9
Med	7	1392	44	33	5	92	8	13	48	25	10	19	12	51.0141	50	15	6	31	3.97
Med	7	280	23	21	1	21	8	11	48	4	4	13	13	36.8525	23	6	5	18	4.61
Med	7	356	34	27	1	34	8	11	50	7	7	20	12	31.8196	39	10	6	22	4.05
Med	7	697	39	32	1	39	8	10	45	6	6	20	14	53.3332	50	15	10	32	4.67
Med	7	1054	35	27	1	35	8	9	46	10	10	20	15	53.3332	56	15	8	34	4.56
Med	8	854	36	28	1	36	8	13	42	11	11	21	15	41.4813	47	12	10	39	3.48
Med	8	239	28	23	1	28	7	12	46	4	4	19	14	40.3001	37	12	6	18	3.11
Med	8	168	22	19	1	22	8	11	54	2	2	18	12	34.7709	27	9	3	12	6.59
Med	8	281	29	26	1	29	9	9	48	5	5	18	10	49.7109	35	10	8	22	5.7
Med	8	276	28	24	1	28	9	7.5	50	3	3	19	15	33.1461	33	11	9	17	6.62
Med	8	146	19	17	1	19	8	7	52	2	2	17	14	44.1975	26	8	7	11	3.67
Med	8	52	14	13	1	14	9	6	61	1	1	20	6	31.9511	18	5	4	7	5.62
Med	8	213	22	19	1	22	9	6	52	3	3	18	14	45.1209	32	9	7	15	3.56
Med	5	498	31	26	1	31	7	14	48	6	6	19	13	40.1536	45	16	11	29	4.43
Med	5	547	31	25	1	31	7	14	50	6	6	19	15	38.4148	45	18	9	22	3.32
Med	5	300	33	29	1	33	8	12	42	6	6	17	12	37.8432	40	15	7	25	4.52
Med	5	466	28	22	1	28	7	12	50	6	6	19	15	52.3333	40	13	7	24	4.4
Med	5	441	30	22	1	30	7	11	45	7	7	19	13	31.0357	40	12	11	35	2.81
Med	5	172	20	18	1	20	8	8	50	3	3	18	12	30.6471	25	8	6	14	4.48
Med	5	1225	36	26	4	52	8	8	50	11	10	20	17	45.8973	46	16	16	42	3.67
Med	5	140	17	13	1	17	7	7	45	3	3	16	11	45.2757	25	8	11	22	3.31
Med	6	674	32	26	3	45	7	18	48	10	4	22	17	23.6917	48	11	8	24	3.68
Med	6	1114	40	33	3	57	8	17	48	14	10	21	15	50.0352	54	15	7	31	3.55
Med	6	723	33	29	3	48	8	12	50	10	4	20	14	46.0533	60	15	9	23	2.81
Med	6	1153	48	38	1	48	9	12	48	11	11	19	16	57.5963	70	12	8	35	3.98
Med	6	743	36	27	1	36	8	10	43	10	10	18	12	52.002	41	14	12	35	3.71
Med	6	818	30	24	4	35	8	10	42	11	10	20	14	52.9989	53	13	15	41	0.97
Med	6	763	33	23	1	33	7	9	45	10	10	20	15	48.5837	55	16	11	41	4.27
Med	6	1105	44	33	1	44	8	9	46	9	9	20	17	53.1659	66	18	8	37	3.48
no	1	156	20	15	1	20	8	9	52	5	5	18	10	33.8187	30	9	6	20
no	1	90	11	8	1	11	7	7	50	5	5	16	6	36.4317	24	8	11	24
no	1	273	18	13	1	18	10	6	50	8	8	19	7	38.1285	33	8	9	22
no	1	260	20	13	1	20	9	5	52	9	9	18	5	38.7021	31	9	8	25
no	4	71	14	11	1	14	7	7	50	4	4	18	6	13.7225	25	8	7	20
no	4	167	19	15	1	19	8	7	52	4	4	16	10	25.6811	32	9	8	20
no	4	92	20	16	1	20	10	6.5	52	4	4	18	6	15.7773	30	7	11	24
no	4	97	14	12	1	14	9	6	54	3	3	19	6	15.2997	26	6	6	18
no	4	101	18	14	1	18	10	4	56	4	4	18	5	17.6493	27	6	8	19
no	2	68	15	13	1	15	10	6	54	3	3	17	6	23.1203	20	6	7	16
no	2	79	15	12	1	15	8	6	54	3	3	17	6	18.1569	26	7	11	17
no	2	127	13	10	1	13	7	6	50	6	6	15	6	25.3248	21	6	9	20
no	2	109	14	11	1	14	9	5	50	4	4	17	8	13.0053	26	9	10	22
no	3	134	19	15	1	19	9	7	50	5	5	19	7	28.738	30	8	9	25
no	3	141	14	10.5	1	14	7	6	50	7	7	18	8	24.2693	27	8	7	20
no	3	219	17	12	1	17	9	6	57	8	8	20	6	35.3205	33	9	9	19
no	3	116	16	14	1	16	11	5	50	4	4	18	6	28.8635	26	5	5	13
no	3	107	14	11	1	14	9	4	54	5	5	18	6	21.0061	30	6	5	12
no	7	178	18	13	1	18	7	10	50	5	5	18	8	27.2512	25	8	8	20
no	7	164	20	16	1	20	8	9	54	5	5	17	6	27.8663	20	6	9	12
no	7	185	16	14	1	16	8	9	46	4	4	18	7	15.9701	30	8	10	25
no	7	81	12	9.5	1	12	7	8	50	4	4	16	5	11.7037	20	6	9	17
no	7	109	18	14	1	18	8	7	50	4	4	17	6	21.2244	29	10	10	21
no	8	76	11	9	1	11	6	7.5	50	2	2	19	10	24.2693	18	5	3	10
no	8	129	15	13	1	15	8	7	52	3	3	15	11	37.5589	26	8	7	20
no	8	70	13	11	1	13	8	6.5	56	2	2	16	6	25.5621	19	6	4	12
no	8	119	13	12	1	13	8	6.5	52	3	3	19	8	26.4005	20	5	2	10
no	8	85	13	11	1	13	9	6	52	3	3	17	8	39.1349	20	6	3	10
no	5	52	15	13	1	15	8	8.5	52	2	2	18	6	5.77672	25	8	11	23
no	5	65	10	8	1	10	6	7	52	4	4	15	6	14.3632	20	7	11	18
no	5	80	13	11	1	13	10	7	52	4	4	15	4	8.5077	25	7	8	18
no	5	116	13	10	1	13	7	7	43	6	6	17	7	23.922	28	8	11	22
no	6	202	20	15	1	20	7	11	48	6	6	19	7	24.7359	35	9	13	24
no	6	79	17	16	1	20	12	8	56	4	4	16	4	8.13632	25	10	10	29
no	6	225	17	14		17	8	7	52	5	5	20	11	16.9491	32	8	8	24
no	6	133	14	11	1	14	8	6	50	5	5	18	7	17.3477	26	7	7	23
no	6	86	10	10	1	10	10	5		0	0			6.3732	28	8	11	21
San	1	407	31	23	1	31	8	11	45	9	9	19	12	28.1141	40	11	8	32	4.78
San	1	383	35	25	1	35	8	10	50	9	9	19	11	38.7021	55	17	11	36	4.94
San	1	200	20	16	1	20	7	9	48	5	5	18	11	27.9901	37	10	8	25	4.31
San	1	372	28	20	1	28	8	9	50	7	7	20	13	41.0365	43	11	10	30	4.45
San	1	321	21	14	1	21	7	8	56	10	10	20	12	33.4144	35	11	7	25	4.53
San	1	326	23	18		23	8	8	48	7	7	18	12	26.28	37	10	6	21	2.78
San	1	363	25	19	1	25	8	7	48	11	11	18	12	49.3876	40	12	8	28	3.59
San	1	428	25	18	1	25	9	7	46	10	10	21	12	32.8788	38	11	9	28	4.53
San	4	513	38	28	1	38	9	10	52	13	13	19	12	30.6471	52	12	9	27	3.03
San	4	563	39	31	1	39	9	10	52	9	9	20	14	35.0452	45	12	9	25	3.13
San	4	340	26	20	1	26	9	9	48	9	9	18	11	30.2608	40	9	11	22	4.51
San	4	355	31	24	1	31	9	9	48	6	6	18	12	28.4877	42	9	9	34	2.21
San	4	489	30	22	1	30	8	9	46	10	10	19	15	41.7791	46	14	8	28	3.03
San	4	405	32	22	1	32	8	7	50	9	9	18	12	34.0895	45	11	10	26	3.62
San	4	433	26	18	1	26	9	6	52	12	12	19	11	33.2801	43	9	7	20	4.32
San	2	490	38	30	1	38	9	14	48	10	10	21	11	25.9199	46	12	11	33	3.68
San	2	612	36	28	1	36	9	12	52	12	12	20	11	23.0068	45	12	9	32	4.13
San	2	1665	39	30	4	59	9	12	45	28	17	19	17	28.738	62	16	9	52	2.94
San	2	577	37	29	1	37	9	10	52	9	9	20	13	30.2608	48	13	9	28	4.66
San	2	165	20	15	1	20	8	9	48	5	5	19	12	24.8532	30	9	4	23	3.23
San	2	597	29	22	4	29	9	8	46	12	12	19	13	26.7636	51	13	13	37	4.39
San	2	529	33	25	1	33	10	6	50	11	11	19	14	32.0829	47	15	10	31	2.73
San	3	378	33	27	1	33	12	9	50	8	8	19	7	18.5675	39	9	8	22	5.1
San	3	560	36	27	1	36	9	9	48	10	10	19	10	26.0397	47	13	13	37	5.39
San	3	842	40	33	1	40	11	9	54	11	11	19	14	19.506	43	14	12	33	3.9
San	3	1028	41	31	1	41	11	9	50	12	12	20	15	27.4965	50	15	6	42	5.8
San	3	212	27	23	1	27	12	7	54	5	5	19	8	20.4647	25	6	7	18	4.52
San	3	595	36	29	1	36	12	7	52	9	9	20	11	14.5485	40	11	8	31	5.59
San	3	163	20	17	1	20	12	6	62	5	5	20	6	18.2592	25	9	6	20	5.18
San	7	194	27	23	1	22	7	13	48	4	4	18	14	29.8767	31	9	9	22	4.45
San	7	422	27	19	1	27	6	13	42	8	8	18	14	31.6883	38	11	8	24	4.26
San	7	486	32	25	1	32	7	13	45	9	9	19	13	34.7709	40	15	10	32	2.65
San	7	121	20	18	1	20	7	12	52	2	2	19	13	24.6189	28	7	8	17	3.37
San	7	108	22	19	1	22	8	11	54	3	3	17	6	15.6813	21	6	4	13	5.38
San	7	327	27	21	1	27	7	11	46	6	6	19	13	33.954	40	11	6	21	2.85
San	7	146	19	17	1	17	7	10	54	3	3	17	10	37.8432	29	9	5	16	4.2
San	7	489	31	23	2	36	8	10	52	11	10	19	10	36.1524	40	13	8	30	4.4
San	8	333	30	25	1	30	7	15	46	8	8	19	13	21.9963	37	15	7	22	4.66
San	8	167	25	22	1	25	8	14	54	5	5	17	12	20.8973	30	8	6	15	4.77
San	8	863	40	30	3	51	9	12	48	17	13	20	15	43.7392	43	15	9	31	3.06
San	8	105	21	18	1	21	8	10	52	3	3	20	10	17.1479	32	6	7	21	4.13
San	8	325	31	26	1	31	10	8	54	9	9	19	11	35.4585	24	11	7	18	4.93
San	8	450	31	25	1	31	9	8	48	8	8	19	12	25.4433	37	11	5	25	3.4
San	5	463	32	25.5	1	32	7	15	48	8	8	20	16	33.2801	45	19	6	22	3.67
San	5	287	26	21	1	26	7	14	45	7	7	19	12	27.9901	30	13	11	26	4.33
San	5	592	36	28	5	36	8	13	46	10	10	20	12	37.1343	42	14	7	40	5.44
San	5	450	31	25	1	31	7	12	46	9	9	18	13	49.5491	52	15	9	32	2.99
San	5	127	17	14	1	17	6	11	52	4	4	15	9	32.3472	29	8	10	13	2.71
San	5	464	37	29	1	37	8	11	46	8	8	19	15	22.6677	40	13	7	25	4.04
San	5	139	18	15.5	1	18	8	8	45	4	4	12	9	20.6805	25	8	9	18	3.38
San	5	289	22	17	1	22	7	8	45	4	4	19	15	34.7709	35	15	9	25	4.76
San	6	1142	43	33	3	58	9	12	46	18	13	20	14	50.3605	60	16	9	36	2.82
San	6	431	34	28	1	34	10	11	54	10	10	20	8	27.0069	37	10	7	22	3.79
San	6	396	29	23	1	29	9	9	46	8	8	19	10	25.9199	42	11	7	27	3.51
San	6	569	28	21	1	28	8	9	43	9	9	20	17	31.6883	46	14	13	32	3.74
San	6	574	30	22	1	30	8	8	46	9	9	18	13	33.4144	45	13	10	30	5.43
San	6	599	32	24	1	32	8	8	43	11	11	19	12	31.1657	50	16	12	37	4.38
San	6	692	35	28	1	35	9	7	48	9	9	18	15	45.586	47	15	11	31	2.43
San	6	145	22	19	1	22	9	6	52	3	3	19	10	31.9511	21	10	9	22	3.07
Sin	1	134	20	16	1	20	9	9	52	3	3	19	6	11.1155	20	4	7	14	7.25
Sin	1	58	12	11	1	12	8	8	52	2	2	15	7	10.6211	12	3	5	15	2.56
Sin	1	110	16	14	1	16	9	8	50	2	2	20	11	18.1569	21	4	11	20	5.58
Sin	1	137	16	13	1	16	8	7	48	4	4	19	10	24.7359	24	5	12	21	5.53
Sin	1	155	12	10	1	12	10	6	50	3	3	17	10	32.6125	25	7	9	16	2.5
Sin	1	17	7.5	7	1	7.5	9	4.5	57	1	1	14		10.0557	9	3	4	10	2.7
Sin	1	13	7	7	1	7	10	4	52	1	1				12	3	7	12	2.42
Sin	4	93	21	19	1	21	10	7	62	2	2	20	5	23.5769	21	6	7	12	5.39
Sin	4	24	10	10	1	10	9	5	62	1	1	16		9.7381	14	2	5	9	6.11
Sin	4	14	5.5	6	1	5.5		4.6		0	0				7	1	7	11	3.99
Sin	4	20	8	7	1	8	10	4	62	1	1	18	3	16.7513	11	3	7	12	5
Sin	4	38	8	7	1	8	11	3.5	62	1	1	18			10	2	6	9	5.02
Sin	4	18	7	6.5	1	7	9	3	62	1	1	15		14.7348	11	3	10	10	2.89
Sin	2	106	12	10	1	12	9	5	50	1	1	19	12	19.506	22	5	7	17	2.25
Sin	2	10	5.5	6	1	5.5	6	4.5		0	0				11	2	4	6	4.47
Sin	2	16	7	6	1	7	9	4	62	1	1				8	2	7	14	5.38
Sin	2	28	10	9	1	10	10	4	62	1	1	18		16.1639	11	2	5	14	4.96
Sin	2	24	8	7	1	8	10	3.5	62	1	1	17	4	7.9165	10	2	6	12	5.34
Sin	2	88	13	11	1	13	10	3.5	61	2	2	17	7	20.8973	18	5	13	14	4.36
Sin	2	16	5.5	5	1	5.5	10	3	62	1	1				8	1	5	14	3.78
Sin	2	18	5	5	1	5				0	0				9	2	4	9	5.33
Sin	3	67	20	18.5	1	20	13	7	57	2	2	16	5	17.2477	22	5	10	23	5.28
Sin	3	34	12	11	1	12	10	6	54	2	2	19	5	14.0871	13	3	11	10	2.25
Sin	3	40	12	11	1	12	11	5	62	1	1	20	6	6.1056	13	3	4	10	4.04
Sin	3	54	10	9	1	10	10	5	59	1	1	13	7	17.6493	12	4	4	9	4.32
Sin	3	17	7.5	7	1	7.5	12	4	62	1	1				11	2	8	12	4.5
Sin	3	9	4	4	1	4				0	0				8	2	6	9	1.87
Sin	3	28	4	4	1	4				0	0				11	2	3	8	3.8
Sin	3	61	7	5	1	7				0	0				9	3	10	12	4
Sin	7	75	19	17	1	19	7	11	48	3	3	17	6	18.7743	17	6	7	17	5.88
Sin	7	141	25	22	1	25	9	11	62	3	3	18	6	15.1104	19	6	7	12	8.1
Sin	7	187	25	19	1	25	7	11	50	5	5	19	9	25.0885	33	8	11	18	6.43
Sin	7	134	19	15	1	19	7	9	48	3	3	19	14	26.28	30	8	10	20	5.61
Sin	7	29	11	11	1	11	7	8.5	56	1	1	17	4	10.0557	12	4	6	11	5.74
Sin	7	43	16	15	1	16	10	7	62	1	1	16	4	9.65932	12	3	6	12	7.61
Sin	7	50	14	12	1	14	8	7	62	2	2	17	4	18.3617	15	4	6	9	6.18
Sin	8	43	11	10	1	11	9	7	57	1	1	18	6	7.9165	14	4	6	15	4.09
Sin	8	16	8	7	1	8	8	5.5	62	1	1	14			9	2	3	7	5.41
Sin	8	26	10	9	1	10	9	5.5	62	1	1	15	4	16.2612	8	3	4	11	4.61
Sin	8	38	10	9	1	10	9	5.5	54	2	2	15	6	15.3947	11	3	5	8	4.39
Sin	8	11	6	6	1	6		5		0	0				4	1	3	4	3.76
Sin	8	3	3	3	1	3				0	0				6	2	3	6	5.77
Sin	8	5	2.5	3	1	2.5				0	0				3	2	5	6	3.68
Sin	8	5	3	3	1	3				0	0				6	2	3	4	4.95
Sin	5	147	18	15	1	18	7	11	50	2	2	18	12	21.4437	21	6	12	17	7.86
Sin	5	125	16	13	1	16	7	9	48	3	3	16	12	25.6811	26	8	9	24	6.44
Sin	5	41	13	12	1	13	8	8	50	1	1	16	8	18.4645	14	4	12	15	4.98
Sin	5	168	17	15	1	17	8	8	48	2	2	18	12	10.1357	24	6	9	13	6.63
Sin	5	22	8	7	1	8	8	5.5	54	1	1	15	4	8.13632	8	4	7	11	2.85
Sin	5	16	7	6.5	1	7	8	4	57	1	1	15	4	5.0752	10	3	6	8	5.79
Sin	5	28	4	4	1	4				0	0				8	3	8	10	4.76
Sin	5	48	10	10	1	10				0	0						8	21	5.48
Sin	6	157	17	14.5	1	17	8	9	50	3	3	18	10	12.8285	22	4	7	10	5.63
Sin	6	57	13	11.5	1	13	9	7	56	1	1	20	5	9.03813	15	3	7	15	5.56
Sin	6	72	14	13	1	14	10	7	46	1	1	16	10	8.13632	23	4	15	26	3.91
Sin	6	110	14	12	1	14	9	7	54	3	3	17	11	15.9701	17	5	8	15	3.35
Sin	6	128	19	16	1	19	10	7	50	5	5	18	7	26.28	28	7	7	25	5.72
Sin	6	38	10	9	1	9	8	6	52	1	1	18	7	15.1104	11	3	9	14	4.61
Sin	6	68	11	10	1	11	9	6	57	3	3	17	6	18.4645	13	4	7	13	4.26
Sin	6	104	19	17	1	19	10	6	57	2	2	18	8	25.0885	21	4	8	13	7.28
Tri	1	723	32	24	1	32	8	13	50	10	10	19	17	33.8187	45	13	7	35	3.69
Tri	1	403	34	29	1	34	9	12	54	9	9	20	10	28.1141	40	9	6	28	4.52
Tri	1	738	38	28	1	38	8	12	48	13	13	21	13	43.2831	52	12	8	32	4.29
Tri	1	1503	45	35	3	55	10	11	45	16	14	20	15	57.5963	64	16	16	50	2.34
Tri	1	442	32	25	1	32	9	10	46	8	8	19	13	30.1325	45	13	13	33	3.77
Tri	1	334	28	24	1	28	9	8	52	4	4	19	15	42.3777	39	13	9	22	3.71
Tri	1	436	30.5	20	1	30.5	8	7	45	10	10	19	11	31.8196	50	15	12	32	2.82
Tri	1	630	27	19	1	27	8	7	48	9	9	19	15	53.6685	43	13	10	27	3.38
Tri	4	909	40	25	1	40	8	12	52	13	13	21	17	30.3893	55	13	12	37	3.41
Tri	4	176	29	25	1	29	9	10	56	4	4	19	6	23.922	35	6	6	13	3.53
Tri	4	818	42	30	3	56	10	10	54	19	15	19	12	43.1316	44	10	7	29	6.84
Tri	4	920	44	35	1	44	11	10	56	16	16	20	13	40.7412	56	11	7	26	3.15
Tri	4	377	35	28	1	35	12	9	62	5	5	20	10	30.0045	38	8	8	27	3.75
Tri	4	475	39	33	1	39	9	9	52	7	7	20	13	44.6581	50	10	7	31	5.49
Tri	4	275	35	30	1	35	10	8	56	6	6	20	14	28.4877	40	9	5	21	2.67
Tri	2	974	41	30	1	41	7	16	52	8	8	20	15	57.9441	51	16	7	25	4.1
Tri	2	427	32	26	1	32	8	14	45	7	7	19	14	38.8461	43	12	6	21	3.43
Tri	2	395	32	26	1	32	9	11	50	7	7	20	12	31.1657	45	14	6	21	5.51
Tri	2	470	26	20	1	26	7	11	52	6	6	20	13	25.8004	35	13	5	20	6.18
Tri	2	1330	47	35	3	58	10	11	52	20	16	21	15	39.57	60	15	8	26	4.99
Tri	2	101	22	20	1	22	9	9	50	3	3	20	7	31.0357	25	7	3	10	3.82
Tri	2	361	26	20	1	26	9	8	52	7	7	20	11	34.6341	43	18	6	22	3.82
Tri	2	749	30	20	1	30	12	7	52	12	12	19	14	58.6427	60	19	8	26	1.63
Tri	3	1896	51	41	6	72	12	10	46	24	13	20	17	37.9857	63	16	13	41	2.24
Tri	3	578	34	27	1	34	11	8	52	8	8	20	14	38.5583	45	12	8	28	2.72
Tri	3	693	34	27	1	34	11	8	52	7	7	20	15	29.7492	44	11	10	32	5.06
Tri	3	699	37	30	1	37	11	8	54	9	9	20	15	32.7455	44	11	8	27	4.14
Tri	3	1106	39	29	1	39	10	8	52	13	13	20	15	39.4247	44	13	6	28	4.42
Tri	3	1193	45	37	3	63	13	8	52	16	11	22	14	31.1657	47	11	8	27	3.72
Tri	3	689	42	34	1	42	14	7	52	10	10	18	6	34.3613	35	11	8	26	6.74
Tri	3	457	34	30	1	34	12	6	50	5	5	20	12	35.1827	35	10	8	21	4.09
Tri	7	748	36	27	2	45	7	17	48	9	7	20	16	50.3605	48	16	9	35	3.57
Tri	7	403	36	29	1	36	7	15	50	8	8	19	12	38.2715	45	13	6	21	5.73
Tri	7	660	35	26	2	41	7	13	46	10	8	19	15	44.5043	40	14	9	24	3.97
Tri	7	355	30	25	1	30	8	12	46	6	6	18	15	45.7415	45	12	11	29	2.53
Tri	7	653	30	26	1	30	8	12	45	9	9	18	15	44.6581	45	12	6	33	4.15
Tri	7	1133	37	28	4	66	7	12	46	22	14	21	15	51.6717	55	15	10	32	3.66
Tri	7	521	32	25	1	32	8	11	45	6	6	20	16	42.9803	39	12	7	30	5.58
Tri	7	262	19	15	1	19	7	8	46	4	4	18	15	50.3605	30	7	8	20	6.16
Tri	8	420	33	29	1	33	8	17	52	6	6	22	12	22.7805	35	11	5	12	3.09
Tri	8	263	31	27	1	31	9	14	52	5	5	18	12	36.2919	32	10	8	23	3.32
Tri	8	130	26	24	1	26	9	11	52	3	3	19	4	32.8788	30	9	4	7	3.54
Tri	8	328	31	24	1	31	8	11	52	7	7	18	10	40.3001	33	10	6	15	3.71
Tri	8	185	25	19	1	25	8	10	50	6	6	16	8	36.9933	30	8	6	15	4.9
Tri	8	168	25	22	1	25	10	8	50	6	6	20	5	30.5181	33	12	5	10	3.03
Tri	5	939	36	26	3	54	5	26	41	12	10	19	19	50.0352	45	15	11	42	3.24
Tri	5	674	34	27	1	34	8	14	52	7	7	20	14	34.3613	39	12	8	22	4.65
Tri	5	840	37	27	2	37	7	13	43	9	9	20	12	43.8917	50	22	13	37	5.76
Tri	5	1058	44	35	1	44	8	12	45	10	10	20	15	35.4585	52	19	8	32	2.75
Tri	5	454	30	25	1	30	8	11	45	6	6	20	15	41.9284	40	13	9	26	1.89
Tri	5	471	28	20	1	28	7	11	45	9	9	20	12	54.5111	45	12	6	33	2.85
Tri	5	345	31	25	1	31	8	10	46	5	5	20	13	43.1316	35	12	9	22	3.15
Tri	5	408	28	20	1	28	7	8	46	8	8	17	13	41.4813	40	15	10	22	4.34
Tri	6	595	37	29	1	37	9	14	50	9	9	21	15	34.3613	50	11	8	22	1.82
Tri	6	438	31	24	1	31	9	12	45	6	6	19	16	38.2715	37	14	14	13	2.31
Tri	6	754	35	25	1	35	8	11	46	8	8	20	16	29.2416	49	13	9	26	2.95
Tri	6	165	27	22	1	27	8	10	45	4	4	20	13	25.8004	35.9	9	11	28	4.46
Tri	6	623	36	24	1	36	8	10	45	12	12	20	15	24.7359	45	16	8	36	3.78
Tri	6	590	26	19	1	26	8	9	45	7	7	19	15	42.528	38	12	11	24	1.66
Tri	6	411	32	23.5	1	32	8	8.5	56	6	6	20	15	32.8788	39	10	6	22	4.89
Tri	6	1060	32	24	3	48	9	8	45	10	8	20	17	40.7412	57	10	10	40	2.74

## Sheet: Trait information
Abbreviation	Trait measured
HostSp	Host species (Dac, Dactylis glomerata; Lol, Lolium perenne; Med; Medicago sativa; no, no host; San, Sanguisorba minor; Sin, Sinapis alba; Tri, Trifolium repens)
ParFamily	Parasite family identity
Biomass	Parasite biomass (mg)
Height	Parasite height (cm)
HeightVeg	Length of the vegetative part of the stem of the parasite (cm)
BranchNum	Number of branches of the parasite
BranchLen	Total branch length of the parasite (cm)
NumInter	Number of vegetative nodes of the parasite
5Inter	Length of the first five internodes of the parasite (cm)
FlowerDate	Days until flowering of the parasite (counted since planting)
FlowerTotal	Number of flowers of the parasite
FlowerMain	Number of flowers of the parasite at main inflorescence
FlowerLength	Length of a fully developed flower of the parasite (mm)
FruitDiam	Diameter of a ripe fruit of the parasite (mm)
Chloro	Parasite leaf chlorophyll content (µg/cm^2)
LonLeafLen	Length of longest leaf of the parasite (mm)
LonLeafWid	Width of longest leaf of the parasite (mm)
Leaf2	Length of longest leaf of the parasite (mm) 2 weeks after planting
Leaf4	Length of longest leaf of the parasite (mm) 4 weeks after planting
Host.biomass	Host aboveground biomass (g)
